# Supplementary material for: Right Heart Pulmonary Circulation Unit Response to Exercise in Patients with Controlled Systemic Arterial Hypertension: Insights from the RIGHT Heart International NETwork (RIGHT-NET)
Source: J Clin Med. 2022 Jan 17;11(2):451. doi: 10.3390/jcm11020451 (PMC8778233; doi:10.3390/jcm11020451)
Supplement: Supplementary file 1 [file jcm-11-00451-s001.zip]

Archive with 1 entries (1 files):
- jcm-1496861-SI.pdf
